# Supplementary material for: Prosomeric Hypothalamic Distribution of Tyrosine Hydroxylase Positive Cells in Adolescent Rats
Source: Front Neuroanat. 2022 May 6;16:868345. doi: 10.3389/fnana.2022.868345 (PMC9121318; doi:10.3389/fnana.2022.868345)
Supplement: Supplementary file 1 [file Data_Sheet_1.zip]

Archive with 9 entries (9 files):
- SMaterial03.pdf
- SMaterial04.pdf
- SMaterial05.pdf
- SMaterial06.pdf
- SMaterial07.pdf
- SMaterial08.pdf
- SMaterial09.pdf
- SMaterial01.pdf
- SMaterial02.pdf
